# Supplementary material for: Blood Collection Tubes and Storage Temperature Should Be Evaluated when Using the Siemens ADVIA Centaur XP for Measuring 25-Hydroxyvitamin D
Source: PLoS One. 2016 Nov 10;11(11):e0166327. doi: 10.1371/journal.pone.0166327 (PMC5104342; doi:10.1371/journal.pone.0166327)
Supplement: S1 Data — (XLS) [file pone.0166327.s001.xls]

## Sheet: Sheet1
	LC-MS/MS			Siemens system
	measured within 2h			measured within 2h
			O	A	B	C	D
	VACUETTE® 4-mL no-additive tube	VACUETTE® tube with Serum Clot Activator and Gel For Separation	AVERAGE	BD Vacutainer® SST™ Tube	IMPROVEVACUTER® tube with Serum Clot Activator and Gel	VACUETTE® 4-mL no-additive tube	VACUETTE® tube with Serum Clot Activator and Gel For Separation
1	15.1	14.6	14.85	16.69	14.75	15.31	25.37
2	7.32	7.02	7.17	13.18	5.77	8.25	26.38
3	16	15.8	15.9	16.81	15.18	15.13	30.93
4	8.96	9.01	8.985	11.21	7.01	4.69	22.15
5	8.36	7.84	8.1	10.25	8.04	7.93	17.92
6	23.6	22.6	23.1	22.99	19.99	21.21	38.9
7	26.9	28	27.45	30.4	24.94	26.37	43.88
8	33.7	32.9	33.3	29.43	26.33	25.32	49.23
9	15.2	15.8	15.5	13.79	10.52	13.25	21.84
10	10.2	9.41	9.805	11.67	7.37	4.8	20.45
11	12.8	12.9	12.85	16.73	10.06	15.63	26.43
12	9.64	9.07	9.355	13.02	11.49	14.18	20.4
13	6.49	6.55	6.52	5.86	5.58	4.79	17.1
14	12	12.2	12.1	14.31	13.93	11.78	23.22
15	7.86	8.4	8.13	8.72	8.1	8.89	17.94
16	5.87	6.23	6.05	10.37	8.32	8.15	17.04
17	6.17	6.38	6.275	4.85	4.68	4.37	16.21
18	13.6	13	13.3	12.74	13.54	12.64	22.79
19	11.1	10.4	10.75	10.69	13.65	9.78	20.99
20	9.81	9.28	9.545	6.7	12.36	6.46	18.26
