# Supplementary material for: Blood Collection Tubes and Storage Temperature Should Be Evaluated when Using the Siemens ADVIA Centaur XP for Measuring 25-Hydroxyvitamin D
Source: PLoS One. 2016 Nov 10;11(11):e0166327. doi: 10.1371/journal.pone.0166327 (PMC5104342; doi:10.1371/journal.pone.0166327)
Supplement: S2 Data — (XLS) [file pone.0166327.s002.xls]

## Sheet: Sheet2
	LC-MS/MS				Siemens system
	VACUETTE® 4-mL no-additive tube	VACUETTE® tube with clot activator but no gel	VACUETTE® tube with Serum Clot Activator and Gel For Separation	AVERAGE	VACUETTE® 4-mL no-additive tube	VACUETTE® tube with clot activator but no gel	VACUETTE® tube with Serum Clot Activator and Gel For Separation
1	21.2	21.1	20.8	21.0333	17.04	22.95	25.94
2	19.4	20.4	19.8	19.8667	19.83	21.94	27.83
3	34.8	34.4	34.6	34.6	29.97	40.25	45
4	23.64	23.17	24.28	23.6967	17.64	22.75	25.25
5	25.6	24.4	24.2	24.7333	25.91	34.35	37.64
6	15.8	16.3	16.7	16.2667	13.49	23.93	24.05
7	25.3	26.7	27.1	26.3667	25.56	41.87	35.11
8	15.6	16	16.1	15.9	17.42	23.19	26.68
9	25.5	25.8	25.6	25.6333	27.79	32.66	33.49
10	18.8	19.9	18.8	19.1667	20.16	29	31.15
11	19.5	21.3	20.8	20.5333	17.76	23.87	26.88
12	18.8	17.7	18.2	18.2333	20.41	25.37	24.5
13	19.9	19.9	20.5	20.1	20.88	24.58	25.85
14	20.1	20.1	20.9	20.3667	24.18	26.29	33.87
15	20.8	21.8	22.2	21.6	17.42	19.74	25.6
16	12	13	12.3	12.4333	13.76	20.26	24.32
