# Supplementary material for: Blood Collection Tubes and Storage Temperature Should Be Evaluated when Using the Siemens ADVIA Centaur XP for Measuring 25-Hydroxyvitamin D
Source: PLoS One. 2016 Nov 10;11(11):e0166327. doi: 10.1371/journal.pone.0166327 (PMC5104342; doi:10.1371/journal.pone.0166327)
Supplement: S3 Data — (XLS) [file pone.0166327.s003.xls]

## Sheet: Sheet1
Siemens system
	measured within 2h					stored at -80℃ for 48h			stored at -4℃ for 48h
	BD Vacutainer® SST™ Tube	IMPROVEVACUTER® tube with Serum Clot Activator and Gel	VACUETTE® 4-mL no-additive tube	VACUETTE® tube with Serum Clot Activator and Gel For Separation	BD Vacutainer® SST™ Tube	IMPROVEVACUTER® tube with Serum Clot Activator and Gel	VACUETTE® 4-mL no-additive tube	VACUETTE® tube with Serum Clot Activator and Gel For Separation	BD Vacutainer® SST™ Tube	IMPROVEVACUTER® tube with Serum Clot Activator and Gel	VACUETTE® 4-mL no-additive tube	VACUETTE® tube with Serum Clot Activator and Gel For Separation
1	16.69	14.75	15.31	25.37	15.51	30.38	17.69	25.45	13.93	13.04	12.45	25.77
2	13.18	5.77	8.25	26.38	9.29	21.43	6.42	19.43	9.25	6.69	10.27	21.58
3	16.81	15.18	15.13	30.93	15.46	24.28	15.07	26.13	16.42	17.44	18.08	25.88
4	11.21	7.01	4.69	22.15	12.58	18.63	14.53	21.31	11.24	7.79	12.43	21.83
5	10.25	8.04	7.93	17.92	10.95	19.42	8.45	18.45	9.89	5.3	11.69	17.6
6	22.99	19.99	21.21	38.9	22.8	37.62	20.55	39.04	22.69	20.76	24.17	35.76
7	30.4	24.94	26.37	43.88	27.86	43.01	29.04	47.4	26.06	25.85	27.67	41.44
8	29.43	26.33	25.32	49.23	26.37	48.26	27.65	49.47	27.75	24.44	28.75	54.66
9	13.79	10.52	13.25	21.84	13.58	20.79		19.66	13.17	13.23	12.71	20.09
10	11.67	7.37	4.8	20.45	6.46	18.09	11.78	22.14	10.58	8.61	12.27	19.64
11	16.73	10.06	15.63	26.43	17.22	28.5	17.77	29.52	16.93	16.33	17.01	27.24
12	13.02	11.49	14.18	20.4	12.12	23.3	13.64	22.56	12.8	13.3	13.57	25.12
13	5.86	5.58	4.79	17.1	7.13	18.92	4.84	17.8	6.8	6.43	4.83	18.13
14	14.31	13.93	11.78	23.22	15.52	25.8	16.11	26.7	13.31	15.35	13.85	25.72
15	8.72	8.1	8.89	17.94	11.78	23.74	11.3	21.66	9.57	5.52	11.83	20.99
16	10.37	8.32	8.15	17.04	10.2	18.13	12.02	18.01	9.14	11.57	13.7	18.95
17	4.85	4.68	4.37	16.21	7.13	16.32	8.67	18.54	10.58	6.36	6.41	17.5
18	12.74	13.54	12.64	22.79	11.78	22.8	15.24	23.33	15.44	13.22	16.59	24.46
19	10.69	13.65	9.78	20.99	14.29	24.06	12.69	25.13	13.9	6.49	15.19	23.65
20	6.7	12.36	6.46	18.26	13.19	19.3	11.05	18.65	9.91	8.93	9.59	18.39
