# Supplementary material for: Blood Collection Tubes and Storage Temperature Should Be Evaluated when Using the Siemens ADVIA Centaur XP for Measuring 25-Hydroxyvitamin D
Source: PLoS One. 2016 Nov 10;11(11):e0166327. doi: 10.1371/journal.pone.0166327 (PMC5104342; doi:10.1371/journal.pone.0166327)
Supplement: S4 Data — (XLS) [file pone.0166327.s004.xls]

## Sheet: Sheet1
Serum collected using IMPROVEVACUTER® tube with Serum Clot Activator and Gel and analyzed by LC-MS/MS
NO	measured within 2h	stored at -80℃ for 48h	stored at -4℃ for 48h
1	26.53	28.04	27.67
2	29.2	28.9	29.7
3	16.1	15.2	15.1
4	32.5	31.5	32.3
5	38.8	37.9	39.3
6	13.2	12.8	12.9
7	10.8	10.4	10.4
8	26.1	25.7	26.7
9	27.77	28.69	28.23
10	36.7	38.3	38.3
11	25.2	25.9	26.7
12	5.33	5.31	5.27
13	15.9	15.8	15.6
14	62.9	66.6	66.5
15	14.9	14.8	14.4
